# Supplementary material for: Clinical Significance of CD90(+) Circulating Tumor Cells as Dynamic Biomarkers in Unresectable Hepatocellular Carcinoma Treated with Atezolizumab/Bevacizumab and Lenvatinib
Source: Cancers (Basel). 2025 Aug 29;17(17):2829. doi: 10.3390/cancers17172829 (PMC12427335; doi:10.3390/cancers17172829)
Supplement: Supplementary file 1 [file cancers-17-02829-s001.zip]

Archive with 1 entries (1 files):
- cancers-3806005-supplementary.pdf
